# Supplementary material for: Addressing hurdles in cultured meat by exploring reduced myogenesis after bovine myoblast expansion
Source: Commun Biol. 2025 Nov 27;8:1851. doi: 10.1038/s42003-025-09180-8 (PMC12748566; doi:10.1038/s42003-025-09180-8)
Supplement: Supplementary file 3 — Supplementary Data 1 [file 42003_2025_9180_MOESM3_ESM.xlsx]

## Sheet: Isolation
isolated_cells_estimate	donor	donor_type	biopsy_weight	estimate_permg	estimate_per500mg
305979	F1	fetal	435.1	703.24	351620
270966	F2	fetal	276.16	981.19	490596
97719.1	F3	fetal	300.5	325.19	162594
98102.7	F4	fetal	238.7	238.69	119346
63271	F6	fetal	1035.4	61.11	30553.9
17598.9	A1	adult	444.5	39.59	19796.3
854.536	A2	adult	495	1.72633	863.167
5385.94	A3	adult	857.8	6.27879	3139.39
80338.3	A4	adult	549.6	146.18	73088
62877.2	A5	adult	271.6	231.51	115753

## Sheet: Expansion
culture_day	passage	doublings	donor	doubling_time	max_doubling_number
3	1	4.62	F1	0.65	49.65
6	2	9.2	F1	0.65
9	3	14.03	F1	0.62
12	4	17.82	F1	0.79
16	5	21.73	F1	1.02
19	6	24.48	F1	1.09
23	7	29.06	F1	0.87
27	8	33.44	F1	0.91
31	9	37.52	F1	0.98
34	10	40.75	F1	0.93
39	11	44.39	F1	1.37
45	12	47.71	F1	1.81
48	13	49.65	F1	1.55
4	1	4.82	F2	0.83	19.36
8	2	10.04	F2	0.83
12	3	14.42	F2	0.91
15	4	17.06	F2	1.14
19	5	18.95	F2	1.89
20	5.5	19.19	F2	5
22	6	19.36	F2	7.39
5	1	6.17	F3	0.81	40.08
8	2	11.49	F3	0.81
12	3	15.54	F3	0.99
15	4	18	F3	1.22
19	5	21.58	F3	1.12
22	6	23.9	F3	1.29
27	7	28.13	F3	1.18
32	8	31.04	F3	1.72
36	9	33.72	F3	1.49
40	10	37.68	F3	1.35
43	11	38.85	F3	1.63
49	12	40.08	F3	4.88
5	1	7.94	F4	0.63	25.26
8	2	12.7	F4	0.63
12	3	17.51	F4	0.83
16	4	21.32	F4	1.05
20	5	23.78	F4	1.62
25	6	25.26	F4	3.37
5	1	7.94	F5	0.63	35.1
8	2	12.7	F5	0.63
12	3	17.28	F5	0.87
16	4	21.09	F5	1.05
20	5	24.06	F5	1.35
25	6	26.11	F5	2.44
31	7	30.32	F5	1.42
34	8	35.1	F5	4.78
9	1	8.04	A5	1.12	50.03
14	2	12.49	A5	1.12
18	3	17.44	A5	0.81
21	4	20.88	A5	0.87
28	5	24.4	A5	1.99
32	6	26.25	A5	2.17
35	7	27.31	A5	2.83
43	8	32.99	A5	1.41
46	9	35.72	A5	1.1
49	10	38.59	A5	1.05
52	11	41.79	A5	0.94
56	12	45.89	A5	0.97
60	13	50.03	A5	0.97
6	1	7.69	A1	0.78	48.77
9	2	11.51	A1	0.78
12	3	13.89	A1	1.26
17	4	18.7	A1	1.04
21	5	23.34	A1	0.86
25	6	27.04	A1	1.08
28	7	29.98	A1	1.02
32	8	32.95	A1	1.35
35	9	34.65	A1	1.26
43	10	38.54	A1	2.06
46	11	41.97	A1	0.87
49	12	45.25	A1	0.92
52	13	48.77	A1	0.85
7	1	8.54	A3	0.82	50.94
10	2	12.22	A3	0.82
14	3	17.42	A3	0.77
18	4	22.29	A3	0.82
20	5	25.11	A3	0.71
25	6	28.37	A3	1.53
31	7	32.29	A3	1.53
35	8	34.93	A3	1.51
40	9	38.31	A3	1.48
45	10	41.45	A3	1.59
52	11	45.71	A3	1.64
56	12	47.96	A3	1.78
61	13	50.94	A3	1.68
9	1	12.5	A2	0.72	61.44
12	2	16.65	A2	0.72
14	3	19.46	A2	0.71
18	4	23.98	A2	0.89
20	5	26.47	A2	0.8
25	6	30.4	A2	1.27
31	7	35.46	A2	1.19
35	8	40.33	A2	0.82
38	9	43.85	A2	0.85
42	10	48.95	A2	0.78
45	11	53.1	A2	0.72
49	12	57.48	A2	0.91
52	13	61.44	A2	0.76
6	1	4.41	A4	1.36	16.83
9	2	6.61	A4	1.36
12	3	9.2	A4	1.16
16	4	11.91	A4	1.48
20	5	14.15	A4	1.78
24	6	15.86	A4	2.34
28	7	16.83	A4	4.12

## Sheet: Characterization
culture_day	passage	doublings	donor	doubling_time	donor_type	CD56	FI	senescence_percent
3	1	4.62	F1	0.65	fetal	88.92	47.99
9	3	14.03	F1	0.62	fetal	88.8	12.57
19	6	24.48	F1	1.09	fetal	48.64	24.31
4	1	4.82	F2	0.83	fetal	95.09	68.55
12	3	14.42	F2	0.91	fetal	98.01	0.99
22	6	19.36	F2	7.39	fetal	80.21	0
5	1	6.17	F3	0.81	fetal	94.84	92.26
12	3	15.54	F3	0.99	fetal	97.48	71.86
22	6	23.9	F3	1.29	fetal	76.29	4.74
5	1	7.94	F4	0.63	fetal	99.77	20.36
12	3	17.51	F4	0.83	fetal	85.86	30.52
25	6	25.26	F4	3.37	fetal	72.25	14.93
5	1	7.94	F5	0.63	fetal	99.66	56.39
12	3	17.28	F5	0.87	fetal	99.04	38.05
25	6	26.11	F5	2.44	fetal	82.16	2.34
14	2	12.49	A5	1.12	adult	96.93	14.9
18	3	17.44	A5	0.81	adult	93.4	0	28.58
32	6	26.25	A5	2.17	adult	96.93	0	40.69
60	13	50.03	A5	0.97	adult	74.2	0
6	1	7.69	A1	0.78	adult	87.7	41.61
12	3	13.89	A1	1.26	adult	75.61	41.55	18.28
25	6	27.04	A1	1.08	adult	49.57	43.22	42.14
60	15	58.33	A1	0.79	adult	1.46	0
7	1	8.54	A3	0.82	adult	90.11	27.41
14	3	17.42	A3	0.77	adult	97.82	6.26	39.21
25	6	28.37	A3	1.53	adult	92.33	0	53.05
9	1	12.5	A2	0.72	adult	96.53	31.52
14	3	19.46	A2	0.71	adult	98.01	2.1	33.43
25	6	30.4	A2	1.27	adult	16.03	0	27.25
9	2	6.61	A4	1.36	adult	99.37	19.26
12	3	9.2	A4	1.16	adult	98.79	2.98	25.27
16	4	11.91	A4	1.48	adult	99.1	2.05
24	6	15.86	A4	2.34	adult		0	22.41
