# Supplementary material for: Addressing hurdles in cultured meat by exploring reduced myogenesis after bovine myoblast expansion
Source: Commun Biol. 2025 Nov 27;8:1851. doi: 10.1038/s42003-025-09180-8 (PMC12748566; doi:10.1038/s42003-025-09180-8)
Supplement: Supplementary file 4 — Supplementary Data 2 [file 42003_2025_9180_MOESM4_ESM.xlsx]

## Sheet: Selection of expansion medium
donor	passage	culture_day	expansion_medium_group	differentiation_medium_group	end_culture_label	CD56	FI	measured_doublings	estimated_doublings	doubling_time
F1	1	3	PM	FM		80.02	15.42		4.31	0.82
F1	1	3	PM+	FM		88.92	42.67		4.62	0.65
F1	1	3	UM	FM		89.21	14.59		4.84	0.62
F1	3	9	PM	FM		98.39	0.83	7.98	12.29	0.69
F1	3	9	PM+	FM		88.8	12.57	9.41	14.03	0.62
F1	3	9	UM	FM		93.04	1.67	9.06	13.9	0.71
F1	6	19	PM	FM		86.99	1.17	19.24	23.55	0.84
F1	6	19	PM+	FM		48.64	11.83	19.86	24.48	1.09
F1	6	19	UM	FM		66.35	0	21.31	26.15	0.92
F1	17	66	PM			93.2		54.74	59.05	1.55
F1	18	72	PM			92.2		57.93	62.24	1.88
F1	20	87	PM		end			63.25	67.56	3.56
F1	15	64	PM+		end			47.86	52.8	24.8
F1	23	96	UM		end			71.74	76.58	3.55
F2	1	4	PM	FM		93.96	53.26		3.54	1.13
F2	1	4	PM+	FM		95.09	65.19		4.82	0.83
F2	1	4	UM	FM		95.1	66.43		5.56	0.72
F2	3	12	PM	FM		99.74	6.06	6.17	9.71	1.52
F2	3	12	PM	SkFM		99.74	14.76	6.17	9.71	1.52
F2	3	12	PM+	FM		98.01	0.77	9.6	14.42	0.91
F2	3	12	PM+	SkFM		98.01	2.42	9.6	14.42	0.91
F2	3	11	UM	FM		95.5	12.91	8.03	13.59	1.23
F2	3	11	UM	SkFM		95.5	4.86	8.03	13.59	1.23
F2	6	22	PM	FM		97.08	1.76	14.77	18.31	2.56
F2	6	22	PM+	FM		80.21	0	14.54	19.36	7.39
F2	6	22	UM	FM		48.9	0.63	17.57	23.13	1.46
F2	7		PM		end			16.04	19.58	3.93
F2	6		PM+		end			14.54	19.36	7.39
F2	8		UM		end			20.54	26.1	4.43
F3	1	5	PM	FM		93.67	59.47		5.05	0.99
F3	1	5	PM+	FM		94.84	92.26		6.17	0.81
F3	1	5	UM	FM		95.32	92.47		6.33	0.79
F3	3	12	PM	FM		99.8	25.85	7.44	12.49	1.3
F3	3	12	PM	SkFM		99.8	40.25	7.44	12.49	1.3
F3	3	12	PM+	FM		97.48	63.43	9.37	15.54	0.99
F3	3	12	PM+	SkFM		97.48	68.85	9.37	15.54	0.99
F3	3	11	UM	FM		98.7	7.79	6.38	12.71	1.54
F3	3	11	UM	SkFM		98.7	5.87	6.38	12.71	1.54
F3	6	22	PM	FM		98.57	1.42	13.97	19.02	2.6
F3	6	22	PM+	FM		76.29	4.74	17.73	23.9	1.29
F3	6	22	UM	FM	end	92.09	4.48	11.41	17.74	7.3
F3	7	27	PM		end			15.29	20.34	3.78
F3	12	49	PM+		end			33.91	40.08	4.88
F1	1	3	E8	SkFM			22.53		4.62	0.65
F1	3	10	E8			97.91		9.17	13.79	0.84
F1	5	17	E8		end			12.99	17.61	8.12
F1	3	9	E8 + BSA	SkFM		99.45	0.29	7.05	11.67	0.89
F1	3	7	E8 / Laminin521			99.87	4.34	5.64	10.26	1.04
F1	8	35	E8 / Laminin521		end			20.74	25.36	3.59
F1	3	9	E8 + BSA / Laminin521			99.23	1.84	6.69	14.95	0.98
F1	6	23	E8 + BSA			98.68		18.47	23.09	1.34
F1	9	44	E8 + BSA		end			24.25	28.87	7.58
F1	6	23	E8 / Laminin521			67.16		15.87	20.49	1.41
F3	1	5	E8	SkFM		94.84	36.05		6.17	0.81
F3	3	15	E8	SkFM		99.26		6.11	12.28	1.27
F3	5	21	E8		end			8.31	14.48	10
F3	3	11	E8 / Laminin521	SkFM		99.98	10.11	4.88	11.05	1.3
F3	6	27	E8 / Laminin521		end			10.27	16.44	15.91
F3	3	13	E8 + BSA / Laminin521	SkFM		99.9	21.66	7.35	13.52	1.24
F3	4	21	E8 + BSA / Laminin521		end			9.41	15.58	3.88
F3	3	12	E8 + BSA	SkFM		99.9	1.71	6.91	13.08	1.04
F3	6	32	E8 + BSA	SkFM		99.59		16.68	22.85	2.59
F3	7	39	E8 + BSA	SkFM	end			18.17	24.34	4.7
F2	2	7	E8	SkFM			22.07	1.17	5.99	2.56
F2	3	11	E8	SkFM		99.73		4.78	9.6	1.11
F2	6	25	E8	SkFM	end	61.4		11.19	16.01	4.5

## Sheet: Selection of diff. medium
donor	differentiation_medium_group	expansion_medium_group	FI
F8	SkFM	PM+	11.7348
F9	SkFM	PM+	1.74832
F10	SkFM	PM+	17.6658
F8	NL15	PM+	0.014758
F9	NL15	PM+	0
F10	NL15	PM+	0.174115
F8	SFDM	PM+	3.15409
F9	SFDM	PM+	0.864094
F10	SFDM	PM+	7.2506
F7	FM	PM+	18.1158
F2	FM	PM+	1.51071
F3	FM	PM+	69.4707
F7	SkFM	PM+	33.3605
F2	SkFM	PM+	4.33101
F3	SkFM	PM+	42.8936

## Sheet: ERKi experiment
donor	passage	expansion_medium_group	differentiation_medium_group	substrate	FI	differentiation_protocol
A1	7	PM+	ERKiPM	gelatine	0.455818	TEL
A1	7	PM+	ERKiSkFM	gelatine	0.361755	TEL
A1	7	PM+	SkFM	gelatine	0.485941	TEL
A3	7	PM+	ERKiPM	gelatine	0.255998	TEL
A3	7	PM+	ERKiSkFM	gelatine	0.602029	TEL
A3	7	PM+	SkFM	gelatine	0.180418	TEL
A2	7	PM+	ERKiPM	gelatine	0.0235907	TEL
A2	7	PM+	ERKiSkFM	gelatine	0.232245	TEL
A2	7	PM+	SkFM	gelatine	0.242763	TEL
A5	4	PM+	ERKiPM	gelatine	0.367818	TEL
A5	4	PM+	ERKiSkFM	gelatine	9.74918	TEL
A5	4	PM+	SkFM	gelatine	0.341354	TEL
A1	3	PM+	ERKiPM	gelatine	16.1499	TEL
A1	3	PM+	ERKiSkFM	gelatine	32.6932	TEL
A1	3	PM+	SkFM	gelatine	15.0123	TEL
A3	4	PM+	ERKiPM	gelatine	0.187298	TEL
A3	4	PM+	ERKiSkFM	gelatine	2.05798	TEL
A3	4	PM+	SkFM	gelatine	0.184266	TEL
A2	4	PM+	ERKiPM	gelatine	0.0362632	TEL
A2	4	PM+	ERKiSkFM	gelatine	0.563112	TEL
A2	4	PM+	SkFM	gelatine	0.391799	TEL
A4	3	PM+	ERKiPM	gelatine	2.66792	TEL
A4	3	PM+	ERKiSkFM	gelatine	10.4394	TEL
A4	3	PM+	SkFM	gelatine	1.97082	TEL
A5	3	PM+	ERKiPM	gelatine	0.241356	Eigler
A5	3	PM+	ERKiSkFM	gelatine	0.455136	Eigler
A5	3	PM+	SkFM	gelatine	0.144303	Eigler
A3	3	PM+	ERKiPM	gelatine	0.65359	Eigler
A3	3	PM+	ERKiSkFM	gelatine	1.70205	Eigler
A3	3	PM+	SkFM	gelatine	0.506569	Eigler
A2	3	PM+	ERKiPM	gelatine	0.269286	Eigler
A2	3	PM+	ERKiSkFM	gelatine	0.309955	Eigler
A2	3	PM+	SkFM	gelatine	0.137454	Eigler
A5	6	PM+	ERKiPM	gelatine	0.578986	Eigler
A5	6	PM+	ERKiSkFM	gelatine	1.14183	Eigler
A5	6	PM+	SkFM	gelatine	1.03782	Eigler
A1	6	PM+	ERKiPM	gelatine	0.303215	Eigler
A1	6	PM+	ERKiSkFM	gelatine	0.0789704	Eigler
A1	6	PM+	SkFM	gelatine	0.285377	Eigler
A3	6	PM+	ERKiPM	gelatine	0.169253	Eigler
A3	6	PM+	ERKiSkFM	gelatine	0.27556	Eigler
A3	6	PM+	SkFM	gelatine	0.221505	Eigler
A2	6	PM+	ERKiPM	gelatine	0.118036	Eigler
A2	6	PM+	ERKiSkFM	gelatine	0.137991	Eigler
A2	6	PM+	SkFM	gelatine	0.157672	Eigler
